# Supplementary material for: Urban Green Spaces, Greenness Exposure and Species Richness in Residential Environments and Relations with Physical Activity and BMI in Portuguese Adolescents
Source: Int J Environ Res Public Health. 2021 Jun 18;18(12):6588. doi: 10.3390/ijerph18126588 (PMC8296418; doi:10.3390/ijerph18126588)
Supplement: Supplementary file 1 [file ijerph-18-06588-s001.zip]

Archive with 1 entries (1 files):
- ijerph-1188943-supplementary.pdf
